# Supplementary material for: Delayed diagnostic evaluation of symptomatic breast cancer in sub-Saharan Africa: A qualitative study of Tanzanian women
Source: PLoS One. 2022 Oct 6;17(10):e0275639. doi: 10.1371/journal.pone.0275639 (PMC9536581; doi:10.1371/journal.pone.0275639)
Supplement: S1 File — (ZIP) [file pone.0275639.s001.zip]

Archive with 6 entries (6 files):
- Interview Guide_ENGLISH.docx
- __MACOSX/._Interview Guide_ENGLISH.docx
- Interview Guide_SWAHILI.docx
- __MACOSX/._Interview Guide_SWAHILI.docx
- Minimal Data-Interview Transcripts.docx
- __MACOSX/._Minimal Data-Interview Transcripts.docx
